# Supplementary material for: Validation of D-SCOPE Questionnaire: Dietitians’ Survey of Comfort, Opinions, and Perceptions on Education in Supplements
Source: Nutrients. 2025 Jul 28;17(15):2451. doi: 10.3390/nu17152451 (PMC12348582; doi:10.3390/nu17152451)
Supplement: Supplementary file 1 [file nutrients-17-02451-s001.zip]

Archive with 2 entries (2 files):
- ChatGPT Supplementary Material.pdf
- Supplement D scope Q.pdf
